# Supplementary material for: Simple Tyrosine Derivatives Act as Low Molecular Weight Organogelators
Source: Sci Rep. 2019 Mar 20;9:4893. doi: 10.1038/s41598-019-41142-z (PMC6426947; doi:10.1038/s41598-019-41142-z)
Supplement: Supplementary file 2 — Supplementary Information [file 41598_2019_41142_MOESM2_ESM.txt]

remark goes here
MASS

BOND
CA-OS  389.20   1.360       same as c2-os

ANGLE
NT-CT-C    66.320     111.140   same as c -c3-n3
CA-CA-OS   70.710     121.870   same as c2-c2-os
CA-OS-CT   63.360     115.590   same as c2-os-c3

DIHE
CA-CA-OS-CT   1    1.050       180.000           2.000      same as X -c2-os-X 

IMPROPER
CA-CA-CA-HA         1.1          180.0         2.0          General improper torsional angle (2 general atom types)
CA-CA-CA-OS         1.1          180.0         2.0          Using default value
CT-O2-C -O2        10.5          180.0         2.0          General improper torsional angle (1 general atom type)

NONBON
