# Supplementary material for: Simple Tyrosine Derivatives Act as Low Molecular Weight Organogelators
Source: Sci Rep. 2019 Mar 20;9:4893. doi: 10.1038/s41598-019-41142-z (PMC6426947; doi:10.1038/s41598-019-41142-z)
Supplement: Supplementary file 3 — Supplementary Information [file 41598_2019_41142_MOESM3_ESM.txt]

!!index array str
 "PPH"
!entry.PPH.unit.atoms table  str name  str type  int typex  int resx  int flags  int seq  int elmnt  dbl chg
 "N1" "n4" 0 1 131072 1 7 -0.149434
 "HN1" "hn" 0 1 131072 2 1 0.283177
 "HN2" "hn" 0 1 131072 3 1 0.283177
 "C2" "c3" 0 1 131072 4 6 -0.054963
 "H21" "hx" 0 1 131072 5 1 0.109503
 "H22" "hx" 0 1 131072 6 1 0.109503
 "C3" "c3" 0 1 131072 7 6 -0.031270
 "H31" "hc" 0 1 131072 8 1 0.057398
 "H32" "hc" 0 1 131072 9 1 0.057398
 "C4" "c3" 0 1 131072 10 6 -0.014878
 "H41" "hc" 0 1 131072 11 1 0.051409
 "H42" "hc" 0 1 131072 12 1 0.051409
 "C5" "c3" 0 1 131072 13 6 -0.031270
 "H51" "hc" 0 1 131072 14 1 0.057398
 "H52" "hc" 0 1 131072 15 1 0.057398
 "C6" "c3" 0 1 131072 16 6 -0.054963
 "H61" "hx" 0 1 131072 17 1 0.109503
 "H62" "hx" 0 1 131072 18 1 0.109503
!entry.PPH.unit.atomspertinfo table  str pname  str ptype  int ptypex  int pelmnt  dbl pchg
 "N1" "n4" 0 -1 0.0
 "HN1" "hn" 0 -1 0.0
 "HN2" "hn" 0 -1 0.0
 "C2" "c3" 0 -1 0.0
 "H21" "hx" 0 -1 0.0
 "H22" "hx" 0 -1 0.0
 "C3" "c3" 0 -1 0.0
 "H31" "hc" 0 -1 0.0
 "H32" "hc" 0 -1 0.0
 "C4" "c3" 0 -1 0.0
 "H41" "hc" 0 -1 0.0
 "H42" "hc" 0 -1 0.0
 "C5" "c3" 0 -1 0.0
 "H51" "hc" 0 -1 0.0
 "H52" "hc" 0 -1 0.0
 "C6" "c3" 0 -1 0.0
 "H61" "hx" 0 -1 0.0
 "H62" "hx" 0 -1 0.0
!entry.PPH.unit.boundbox array dbl
 -1.000000
 0.0
 0.0
 0.0
 0.0
!entry.PPH.unit.childsequence single int
 2
!entry.PPH.unit.connect array int
 0
 0
!entry.PPH.unit.connectivity table  int atom1x  int atom2x  int flags
 1 2 1
 1 3 1
 1 4 1
 1 16 1
 4 5 1
 4 6 1
 4 7 1
 7 8 1
 7 9 1
 7 10 1
 10 11 1
 10 12 1
 10 13 1
 13 14 1
 13 15 1
 13 16 1
 16 17 1
 16 18 1
!entry.PPH.unit.hierarchy table  str abovetype  int abovex  str belowtype  int belowx
 "U" 0 "R" 1
 "R" 1 "A" 1
 "R" 1 "A" 2
 "R" 1 "A" 3
 "R" 1 "A" 4
 "R" 1 "A" 5
 "R" 1 "A" 6
 "R" 1 "A" 7
 "R" 1 "A" 8
 "R" 1 "A" 9
 "R" 1 "A" 10
 "R" 1 "A" 11
 "R" 1 "A" 12
 "R" 1 "A" 13
 "R" 1 "A" 14
 "R" 1 "A" 15
 "R" 1 "A" 16
 "R" 1 "A" 17
 "R" 1 "A" 18
!entry.PPH.unit.name single str
 "PPH"
!entry.PPH.unit.positions table  dbl x  dbl y  dbl z
 -2.635960 2.815823 0.530160
 -2.966793 3.747944 0.326425
 -2.648061 2.733538 1.537234
 -3.585887 1.800821 -0.058735
 -4.561941 1.998004 0.360944
 -3.614297 1.997565 -1.121737
 -3.086868 0.394628 0.247377
 -3.759018 -0.307160 -0.231596
 -3.155715 0.211088 1.316892
 -1.648279 0.190783 -0.236097
 -1.617323 0.230527 -1.321606
 -1.301897 -0.793731 0.051663
 -0.716830 1.257437 0.346562
 0.282014 1.163912 -0.062426
 -0.625442 1.132259 1.422793
 -1.215967 2.663561 0.040378
 -1.242241 2.861026 -1.022551
 -0.628494 3.429975 0.525322
!entry.PPH.unit.residueconnect table  int c1x  int c2x  int c3x  int c4x  int c5x  int c6x
 0 0 0 0 0 0
!entry.PPH.unit.residues table  str name  int seq  int childseq  int startatomx  str restype  int imagingx
 "PPH" 1 19 1 "?" 0
!entry.PPH.unit.residuesPdbSequenceNumber array int
 0
!entry.PPH.unit.solventcap array dbl
 -1.000000
 0.0
 0.0
 0.0
 0.0
!entry.PPH.unit.velocities table  dbl x  dbl y  dbl z
 0.0 0.0 0.0
 0.0 0.0 0.0
 0.0 0.0 0.0
 0.0 0.0 0.0
 0.0 0.0 0.0
 0.0 0.0 0.0
 0.0 0.0 0.0
 0.0 0.0 0.0
 0.0 0.0 0.0
 0.0 0.0 0.0
 0.0 0.0 0.0
 0.0 0.0 0.0
 0.0 0.0 0.0
 0.0 0.0 0.0
 0.0 0.0 0.0
 0.0 0.0 0.0
 0.0 0.0 0.0
 0.0 0.0 0.0
