# Supplementary material for: Simple Tyrosine Derivatives Act as Low Molecular Weight Organogelators
Source: Sci Rep. 2019 Mar 20;9:4893. doi: 10.1038/s41598-019-41142-z (PMC6426947; doi:10.1038/s41598-019-41142-z)
Supplement: Supplementary file 4 — Supplementary Information [file 41598_2019_41142_MOESM4_ESM.txt]

!!index array str
 "THF"
!entry.THF.unit.atoms table  str name  str type  int typex  int resx  int flags  int seq  int elmnt  dbl chg
 "O" "os" 0 1 131072 1 8 -0.459876
 "C1" "c3" 0 1 131072 2 6 0.167846
 "H11" "h1" 0 1 131072 3 1 0.023261
 "H12" "h1" 0 1 131072 4 1 0.023261
 "C2" "c3" 0 1 131072 5 6 0.004656
 "H21" "hc" 0 1 131072 6 1 0.005457
 "H22" "hc" 0 1 131072 7 1 0.005457
 "C3" "c3" 0 1 131072 8 6 0.004656
 "H31" "hc" 0 1 131072 9 1 0.005457
 "H32" "hc" 0 1 131072 10 1 0.005457
 "C4" "c3" 0 1 131072 11 6 0.167846
 "H41" "h1" 0 1 131072 12 1 0.023261
 "H42" "h1" 0 1 131072 13 1 0.023261
!entry.THF.unit.atomspertinfo table  str pname  str ptype  int ptypex  int pelmnt  dbl pchg
 "O" "os" 0 -1 0.0
 "C1" "c3" 0 -1 0.0
 "H11" "h1" 0 -1 0.0
 "H12" "h1" 0 -1 0.0
 "C2" "c3" 0 -1 0.0
 "H21" "hc" 0 -1 0.0
 "H22" "hc" 0 -1 0.0
 "C3" "c3" 0 -1 0.0
 "H31" "hc" 0 -1 0.0
 "H32" "hc" 0 -1 0.0
 "C4" "c3" 0 -1 0.0
 "H41" "h1" 0 -1 0.0
 "H42" "h1" 0 -1 0.0
!entry.THF.unit.boundbox array dbl
 -1.000000
 0.0
 0.0
 0.0
 0.0
!entry.THF.unit.childsequence single int
 2
!entry.THF.unit.connect array int
 0
 0
!entry.THF.unit.connectivity table  int atom1x  int atom2x  int flags
 1 2 1
 1 11 1
 2 3 1
 2 4 1
 2 5 1
 5 6 1
 5 7 1
 5 8 1
 8 9 1
 8 10 1
 8 11 1
 11 12 1
 11 13 1
!entry.THF.unit.hierarchy table  str abovetype  int abovex  str belowtype  int belowx
 "U" 0 "R" 1
 "R" 1 "A" 1
 "R" 1 "A" 2
 "R" 1 "A" 3
 "R" 1 "A" 4
 "R" 1 "A" 5
 "R" 1 "A" 6
 "R" 1 "A" 7
 "R" 1 "A" 8
 "R" 1 "A" 9
 "R" 1 "A" 10
 "R" 1 "A" 11
 "R" 1 "A" 12
 "R" 1 "A" 13
!entry.THF.unit.name single str
 "THF"
!entry.THF.unit.positions table  dbl x  dbl y  dbl z
 -2.211689 2.100172 -0.024484
 -3.595863 2.291743 -0.204221
 -3.917169 3.124069 0.409813
 -3.791753 2.542540 -1.243514
 -4.259137 0.968874 0.176190
 -5.199809 0.807366 -0.337074
 -4.447525 0.932870 1.245056
 -3.170419 -0.035599 -0.204094
 -3.198130 -0.234369 -1.271325
 -3.249750 -0.982552 0.316840
 -1.904436 0.737847 0.161759
 -1.052964 0.482675 -0.457066
 -1.630358 0.570364 1.200120
!entry.THF.unit.residueconnect table  int c1x  int c2x  int c3x  int c4x  int c5x  int c6x
 0 0 0 0 0 0
!entry.THF.unit.residues table  str name  int seq  int childseq  int startatomx  str restype  int imagingx
 "THF" 1 14 1 "?" 0
!entry.THF.unit.residuesPdbSequenceNumber array int
 0
!entry.THF.unit.solventcap array dbl
 -1.000000
 0.0
 0.0
 0.0
 0.0
!entry.THF.unit.velocities table  dbl x  dbl y  dbl z
 0.0 0.0 0.0
 0.0 0.0 0.0
 0.0 0.0 0.0
 0.0 0.0 0.0
 0.0 0.0 0.0
 0.0 0.0 0.0
 0.0 0.0 0.0
 0.0 0.0 0.0
 0.0 0.0 0.0
 0.0 0.0 0.0
 0.0 0.0 0.0
 0.0 0.0 0.0
 0.0 0.0 0.0
